# Supplementary material for: Tension Stimulation of Tenocytes in Aligned Hyaluronic Acid/Platelet-Rich Plasma-Polycaprolactone Core-Sheath Nanofiber Membrane Scaffold for Tendon Tissue Engineering
Source: Int J Mol Sci. 2021 Oct 18;22(20):11215. doi: 10.3390/ijms222011215 (PMC8537129; doi:10.3390/ijms222011215)
Supplement: Supplementary file 1 [file ijms-22-11215-s001.zip]

Archive with 1 entries (1 files):
- ijms-1395900-supplementary.pdf
